# Supplementary material for: Pest consumption by common bats in diverse landscapes
Source: PLoS One. 2026 Jun 17;21(6):e0347853. doi: 10.1371/journal.pone.0347853 (PMC13274907; doi:10.1371/journal.pone.0347853)
Supplement: Supporting information 1 — (XLSX) [file pone.0347853.s001.xlsx]

## Sheet: R.hip
		Week	17	17	17	17	17	17	17	17	17	17	17	17	19	19	19	19	19	19	19	19	19	19	19	19	21	21	21	21	21	21	21	21	21	21	21	21	23	23	23	23	23	23	23	23	23	23	23
		Colony	MA	MA	MA	MA	MA	MA	MA	MA	MA	MA	MA	MA	MA	MA	MA	MA	MA	MA	MA	MA	MA	MA	MA	MA	MA	MA	MA	MA	MA	MA	MA	MA	MA	MA	MA	MA	MA	MA	MA	MA	MA	MA	MA	MA	MA	MA	MA
Order	Family	Species	Rh045	Rh046	Rh047	Rh048	Rh049	Rh050	Rh051	Rh052	Rh053	Rh054	Rh055	Rh056	Rh057	Rh058	Rh059	Rh060	Rh061	Rh062	Rh063	Rh064	Rh065	Rh066	Rh067	Rh068	Rh069	Rh070	Rh071	Rh072	Rh073	Rh074	Rh075	Rh076	Rh077	Rh078	Rh079	Rh080	Rh081	Rh082	Rh083	Rh084	Rh085	Rh086	Rh087	Rh088	Rh089	Rh090	Rh091
Coleoptera	Curculionidae	Curculio elephas	0	0	0	0	0	0	0	0	0	0	0	0	0	0	0	0	0	0	0	0	0	0	0	0	0	0	0	0	0	0	0	0	0	0	0	0	0	0	0	0	0	0	0	0	0	0	0
Coleoptera	Curculionidae	Curculio glandium	0	0	0	0	0	0	0	0	0	0	0	0	0	0	0	0	0	0	0	0	0	0	0	0	0	0	0	0	0	0	0	0	0	0	0	0	0	0	0	0	0	0	0	0	0	0	0
Coleoptera	Curculionidae	Curculio venosus	0	0	0	0	0	0	0	0	0	0	0	0	0	0	0	0	0	0	0	0	0	0	0	0	0	0	0	0	0	0	0	0	0	0	0	0	0	0	0	0	0	0	0	0	0	0	0
Coleoptera	Curculionidae	Hylobius abietis	0	0	0	0	0	2.5	0	0	0	0	0	0	0	0	0	0	0	0	0	0	0	0	0	0	0	0	0	0	0	0	0	0	0	0	0	0	0	0	0	0	0	0	0	0	0	0	0
Coleoptera	Curculionidae	Hypera postica	0	0	0	0	0	0	0	0	0	0	0	0	0	0	0	0	0	0	0	0	0	0	0	0	0	0	0	0	0	0	0	0	0	0	0	0	0	0	0	0	0	0	0	0	0	0	0
Coleoptera	Curculionidae	Sitona callosus	0	0	0	0	0	0	0	0	0	0	0	0	0	0	0	0	0	0	0	0	0	2.63158	0	0	0	0	0	0	0	0	0	0	0	0	0	0	0	0	0	0	0	0	0	0	0	0	0
Coleoptera	Scarabaeidae	Melolontha melolontha	0	0	0	0	0	0	0	0	0	0	0	0	0	0	0	0	0	0	0	0	0	0	0	0	0	0	0	0	0	0	0	0	0	0	0	0	0	0	0	0	0	4.34783	0	0	0	0	0
Diptera	Anthomyiidae	Delia platura	0	0	0	0	0	0	0	0	0	0	0	0	0	0	0	0	0	0	0	0	0	0	0	0	0	0	0	0	0	0	0	0	0	0	0	0	0	0	0	0	0	0	0	0	0	0	0
Diptera	Anthomyiidae	Pegomya	0	0	0	0	0	0	0	0	0	0	0	0	0	0	0	0	0	0	0	0	0	0	0	0	0	0	0	0	0	0	0	0	0	0	0	0	0	0	0	0	0	0	0	0	0	0	0
Diptera	Chironomidae	Chironomus	0	0	0	0	0	0	0	0	0	0	0	0	0	0	0	0	0	0	0	0	0	0	0	0	0	0	0	0	0	0	0	0	0	0	0	0	2.77778	0	0	0	0	0	0	0	0	0	0
Diptera	Chironomidae	Chironomus aprilinus	0	0	0	0	0	0	0	0	0	0	0	0	0	0	0	0	0	0	0	0	0	0	0	0	0	0	0	0	0	0	0	0	0	0	0	0	0	0	0	0	0	0	0	0	0	0	0
Diptera	Chironomidae	Chironomus plumosus	0	0	0	0	0	0	0	0	0	0	0	0	0	0	0	0	0	0	0	0	0	0	0	0	0	0	0	0	0	0	0	0	0	0	0	0	0	0	0	0	0	0	0	0	0	0	0
Diptera	Chironomidae	Chironomus riparius	0	0	0	0	0	0	0	0	0	0	0	0	0	0	0	0	0	0	0	0	0	0	0	0	0	0	0	0	0	0	0	0	0	0	0	0	0	0	0	0	0	0	0	0	0	0	0
Diptera	Chironomidae	Cricotopus	0	0	0	0	0	0	0	0	0	0	0	0	0	0	0	0	0	0	0	0	0	0	0	0	0	0	0	0	0	0	0	0	0	0	0	0	0	0	0	0	0	0	0	0	0	0	0
Diptera	Chironomidae	Cricotopus annulator	0	0	0	0	0	0	0	3.84615	0	0	0	0	0	0	0	0	0	0	0	0	0	0	0	0	0	0	0	0	0	0	0	0	0	0	0	0	0	0	0	0	0	0	0	0	0	0	0
Diptera	Chironomidae	Cricotopus bicinctus	0	0	0	0	0	0	0	0	0	0	0	0	0	0	0	0	0	0	0	0	0	0	0	0	0	0	0	0	0	0	0	0	0	0	0	0	0	0	0	0	0	0	0	0	0	0	0
Diptera	Chironomidae	Cricotopus trifascia	0	0	0	0	0	0	0	0	0	0	0	0	0	0	0	0	0	0	0	0	0	0	0	0	0	0	0	0	0	0	0	0	0	0	0	0	0	0	0	0	0	0	0	0	0	0	0
Diptera	Chironomidae	Orthocladius	0	0	0	0	0	0	0	0	0	0	0	0	0	0	0	0	0	0	0	0	0	0	0	0	0	0	0	0	0	0	0	0	0	0	0	0	0	0	0	0	0	0	0	0	0	0	0
Diptera	Chironomidae	Orthocladius oblidens	0	0	0	0	0	0	0	3.84615	5.88235	0	0	0	4.16667	0	0	0	0	0	0	0	0	0	0	0	0	0	0	0	0	0	0	0	0	0	0	0	0	0	0	0	0	0	0	0	0	0	0
Diptera	Chironomidae	Orthocladius rubicundus	0	0	0	0	0	0	0	0	0	0	0	0	0	0	0	0	0	0	0	0	0	0	0	0	0	0	0	0	0	0	0	0	0	0	0	0	0	0	0	0	0	0	0	0	0	0	0
Diptera	Drosophilidae	Drosophila	0	0	0	0	0	0	5.55556	0	0	0	0	0	0	0	0	0	0	0	0	0	0	0	0	0	0	0	0	0	0	0	3.33333	0	0	2.85714	0	0	2.77778	0	0	0	0	0	0	0	0	0	0
Diptera	Drosophilidae	Drosophila melanogaster	0	0	0	0	0	0	0	0	0	0	0	0	0	0	0	0	0	0	0	0	0	0	0	0	0	0	0	0	0	0	0	0	0	0	0	0	0	0	0	0	0	0	0	0	0	0	0
Diptera	Drosophilidae	Drosophila phalerata	0	0	0	0	0	0	0	0	0	0	0	0	0	0	0	0	0	0	0	0	0	0	0	0	0	5	0	0	0	0	0	0	0	0	0	0	0	0	0	0	0	0	0	0	0	0	0
Diptera	Drosophilidae	Drosophila subobscura	0	0	0	0	0	0	0	0	0	0	0	0	0	0	0	0	0	0	0	0	0	0	0	0	0	0	0	0	0	0	0	0	0	0	0	0	0	0	0	0	0	0	0	0	0	0	0
Hemiptera	Aphididae	Myzus persicae	0	0	0	0	0	0	0	0	0	0	0	0	0	0	0	0	0	0	0	0	0	0	0	0	0	0	0	0	0	0	0	0	0	0	0	0	0	0	0	0	0	0	0	0	0	0	0
Hemiptera	Aphrophoridae	Aphrophora alni	0	0	0	0	0	0	0	0	0	0	0	0	0	0	0	0	0	0	0	0	0	0	0	0	0	0	0	0	0	0	0	0	0	0	0	0	0	0	0	0	0	0	0	0	0	0	0
Hemiptera	Aphrophoridae	Aphrophora corticea	0	0	0	0	0	0	0	0	0	0	0	0	0	0	0	0	0	0	0	0	0	2.63158	0	0	0	0	0	0	0	0	0	0	0	0	0	0	2.77778	0	0	4.16667	0	0	0	0	0	0	0
Hemiptera	Cicadellidae	Empoasca decipiens	0	0	0	0	0	0	0	0	0	0	0	0	0	0	0	0	0	0	0	0	0	0	2.5641	0	0	0	0	0	0	0	0	0	0	0	0	0	0	0	0	0	0	0	0	0	0	0	0
Hemiptera	Cicadidae	Cicada orni	0	0	0	0	0	0	0	0	0	0	0	0	0	0	0	0	0	0	0	0	0	0	0	0	0	0	0	0	0	0	0	0	0	0	0	0	0	0	0	0	0	0	0	0	0	0	0
Hemiptera	Pentatomidae	Aelia acuminata	0	0	0	0	0	0	0	0	0	0	0	3.44828	0	0	0	0	0	0	0	0	0	0	0	0	0	0	0	0	0	0	0	4	0	0	0	0	0	0	0	0	0	0	0	0	3.125	0	0
Hemiptera	Pentatomidae	Eurydema ornata	0	0	0	0	0	2.5	0	0	0	0	0	3.44828	0	5.88235	0	0	0	0	0	0	0	0	0	0	0	0	0	0	0	4	0	0	0	0	0	0	0	0	3.44828	0	0	4.34783	0	0	0	0	0
Hemiptera	Pentatomidae	Nezara viridula	0	0	0	0	0	0	0	0	0	0	0	0	0	0	0	0	0	0	0	0	0	0	0	0	0	0	0	0	0	0	0	0	0	0	0	0	0	0	0	0	0	0	0	0	0	0	0
Lepidoptera	Choreutidae	Tebenna micalis	0	0	0	0	0	0	0	0	0	0	0	0	0	0	0	0	0	0	0	0	0	0	0	0	0	0	0	0	0	0	0	0	0	0	0	0	0	0	0	0	0	0	0	0	0	0	0
Lepidoptera	Cossidae	Zeuzera pyrina	0	0	0	0	0	0	0	0	0	0	5.26316	0	0	0	0	0	0	0	0	0	0	0	0	0	0	0	0	0	0	0	0	0	0	0	0	0	0	0	0	0	0	0	0	0	0	0	0
Lepidoptera	Crambidae	Evergestis dumerlei	0	0	0	0	0	0	0	0	0	0	0	0	0	0	0	0	0	0	0	0	0	0	2.5641	0	0	0	0	0	0	0	0	0	0	0	0	0	0	0	0	0	0	0	0	0	0	0	0
Lepidoptera	Crambidae	Loxostege sticticalis	0	0	0	0	0	0	0	0	0	0	0	0	0	0	0	0	0	0	0	0	0	0	0	0	0	0	0	0	0	0	0	0	0	0	0	0	0	0	0	0	0	0	0	0	0	0	0
Lepidoptera	Depressariidae	Depressaria	0	0	0	0	0	0	0	0	0	0	0	0	0	0	0	0	0	0	0	0	0	0	0	0	0	0	0	0	0	0	0	0	0	0	0	0	0	0	0	0	0	0	0	0	0	0	0
Lepidoptera	Depressariidae	Depressaria absynthiella	0	0	0	0	0	0	0	0	0	0	0	0	0	0	0	0	0	0	0	0	0	0	0	0	0	0	0	0	0	0	0	0	0	0	0	0	0	0	0	0	0	0	0	0	3.125	0	0
Lepidoptera	Depressariidae	Depressaria badiella	3.57143	0	0	0	0	0	0	0	0	0	0	0	0	0	0	0	0	0	0	0	0	0	0	0	0	0	0	0	0	0	0	0	0	0	0	0	0	0	0	0	0	0	0	0	0	0	0
Lepidoptera	Depressariidae	Depressaria depressana	0	0	0	0	0	0	0	0	0	0	0	0	0	0	0	0	0	0	0	0	0	0	0	0	0	0	0	0	0	0	0	0	0	0	0	0	0	0	0	0	0	0	0	0	0	0	0
Lepidoptera	Depressariidae	Depressaria discipunctella	0	0	0	0	0	0	0	0	0	0	0	0	0	0	0	0	0	0	0	0	0	0	0	0	0	0	0	0	0	0	0	0	0	0	0	0	0	0	0	0	0	0	0	0	0	0	0
Lepidoptera	Depressariidae	Depressaria douglasella	0	0	0	0	0	0	0	0	0	0	0	0	0	0	0	0	4.54545	0	0	0	0	0	0	0	0	0	0	0	0	0	0	0	0	0	0	0	0	0	3.44828	0	0	0	0	0	0	0	3.33333
Lepidoptera	Depressariidae	Depressaria olerella	0	0	0	0	0	0	0	0	0	0	0	0	0	0	0	0	0	0	0	0	0	0	0	0	0	0	0	0	0	0	0	0	0	0	0	0	0	0	0	0	0	0	0	0	0	0	3.33333
Lepidoptera	Depressariidae	Depressaria pimpinellae	0	0	0	0	0	0	0	0	0	0	0	0	0	0	0	0	0	0	0	0	0	0	0	0	0	0	0	0	0	0	0	0	0	0	0	0	0	0	0	0	0	0	0	0	0	0	0
Lepidoptera	Depressariidae	Depressaria tenebricosa	0	0	0	0	0	2.5	0	0	0	0	0	0	0	0	0	0	0	0	0	0	0	0	0	0	0	0	0	0	0	0	0	0	0	0	0	0	0	0	0	0	0	0	0	0	0	0	0
Lepidoptera	Depressariidae	Depressaria veneficella	0	0	0	0	0	0	0	0	0	0	0	0	0	0	0	0	0	0	0	0	0	0	0	2.63158	0	0	0	0	0	0	0	0	0	0	0	0	0	0	0	0	0	0	0	0	3.125	0	0
Lepidoptera	Erebidae	Lymantria dispar	0	0	0	0	0	0	0	0	0	0	0	0	0	0	0	0	0	0	0	0	0	0	0	0	0	0	0	0	0	0	0	0	0	0	0	0	0	0	0	0	0	0	0	0	0	0	0
Lepidoptera	Gelechiidae	Anarsia bilbainella	0	0	0	0	0	0	0	0	0	0	0	0	0	0	0	0	0	0	0	0	0	0	0	0	0	0	0	0	0	0	0	0	0	0	0	0	0	0	0	0	0	0	0	0	0	0	0
Lepidoptera	Gelechiidae	Pectinophora gossypiella	0	0	0	0	0	0	0	0	0	0	0	0	0	0	0	0	0	0	0	0	0	0	0	0	0	0	0	0	0	0	0	0	0	0	0	0	0	0	0	0	0	0	0	0	3.125	0	0
Lepidoptera	Gelechiidae	Tuta absoluta	0	0	0	0	0	0	0	0	0	0	0	0	0	0	0	0	0	0	0	0	0	0	0	0	0	0	0	0	0	0	0	0	0	0	0	0	0	0	0	0	0	0	0	0	0	0	0
Lepidoptera	Noctuidae	Agrotis	0	0	0	0	0	0	0	0	0	0	0	0	0	0	0	0	0	0	0	0	0	0	0	0	0	0	0	0	0	0	0	0	0	0	0	0	0	0	0	0	0	0	0	0	0	0	0
Lepidoptera	Noctuidae	Agrotis bigramma	0	0	0	0	0	0	0	0	0	0	0	0	0	0	0	0	0	0	0	0	0	0	0	0	0	0	0	0	0	0	0	0	0	0	0	0	0	0	0	0	0	0	0	0	0	0	0
Lepidoptera	Noctuidae	Agrotis fatidica	0	0	0	0	0	0	0	0	0	0	0	0	0	0	0	0	0	0	0	0	0	0	0	0	0	0	0	3.44828	0	0	0	0	0	0	0	0	0	0	0	0	0	0	0	0	0	0	0
Lepidoptera	Noctuidae	Agrotis ipsilon	0	0	0	0	0	0	0	0	0	0	0	0	0	0	0	0	0	0	0	0	0	0	0	0	0	0	0	0	0	0	0	0	0	0	0	0	0	0	0	0	0	0	0	0	0	0	0
Lepidoptera	Noctuidae	Agrotis puta	0	0	0	0	0	0	0	0	0	0	0	0	0	0	0	0	0	0	0	0	0	0	0	0	0	0	0	0	0	0	0	0	0	0	0	0	0	0	0	0	0	0	0	0	0	0	0
Lepidoptera	Noctuidae	Agrotis segetum	0	0	0	0	0	0	0	0	0	0	0	0	0	0	0	0	0	0	0	3.44828	0	0	0	0	0	0	0	0	2.77778	0	0	0	0	2.85714	0	0	0	0	0	0	0	4.34783	0	0	3.125	0	0
Lepidoptera	Noctuidae	Autographa gamma	0	4.34783	0	0	3.57143	0	0	0	0	0	0	0	0	0	0	0	4.54545	0	0	3.44828	0	2.63158	0	0	0	0	0	0	0	0	0	0	0	0	0	0	0	3.22581	0	0	0	0	0	0	0	2.94118	3.33333
Lepidoptera	Noctuidae	Dryobotodes monochroma	0	0	0	0	0	0	0	0	0	0	0	0	0	0	0	0	0	0	0	0	0	0	0	0	0	0	0	0	0	0	0	0	0	0	0	0	0	0	0	0	0	0	0	0	0	0	0
Lepidoptera	Noctuidae	Helicoverpa armigera	0	0	0	0	0	0	0	0	0	0	0	0	0	0	0	0	0	0	0	0	0	0	0	0	0	0	0	0	0	0	0	0	0	0	0	0	0	0	0	0	0	0	0	0	0	0	0
Lepidoptera	Noctuidae	Mythimna	0	0	0	0	0	0	0	0	0	0	0	0	0	0	0	0	0	0	0	0	0	0	0	0	0	0	0	0	0	0	0	0	0	0	0	0	0	3.22581	0	0	0	0	0	0	0	0	0
Lepidoptera	Noctuidae	Mythimna albipuncta	0	0	0	0	0	0	0	0	0	0	0	3.44828	0	0	0	0	0	0	0	0	0	0	0	0	0	0	0	0	0	0	0	0	0	0	0	0	2.77778	0	0	0	0	0	0	0	0	0	0
Lepidoptera	Noctuidae	Mythimna ferrago	0	0	0	0	0	0	0	0	0	0	0	0	0	0	0	0	0	0	0	0	0	0	0	0	0	0	0	0	0	0	0	0	0	0	0	0	0	0	0	0	0	0	0	0	0	0	0
Lepidoptera	Noctuidae	Mythimna lalbum	0	0	0	0	0	0	0	0	0	0	0	0	0	0	0	0	0	0	0	0	0	0	0	0	0	0	0	0	0	0	0	0	0	0	0	0	0	0	0	0	0	0	0	0	0	0	0
Lepidoptera	Noctuidae	Mythimna pudorina	0	0	0	0	0	0	0	0	0	0	0	0	0	0	0	0	0	0	0	0	0	0	0	0	0	0	0	0	0	0	0	0	0	0	0	0	0	0	0	0	0	0	0	0	0	0	0
Lepidoptera	Noctuidae	Mythimna riparia	0	0	0	0	0	0	0	0	0	0	0	0	0	0	0	0	0	0	0	0	0	0	0	0	0	0	0	0	0	0	0	0	0	0	0	0	0	0	0	0	0	0	0	0	0	0	0
Lepidoptera	Noctuidae	Mythimna unipuncta	0	0	0	0	0	0	0	0	0	0	0	0	0	0	0	0	0	0	0	0	0	0	0	0	0	0	0	0	0	0	0	0	0	0	0	0	0	0	0	0	0	0	0	0	0	0	0
Lepidoptera	Noctuidae	Mythimna vitellina	0	0	0	0	0	0	0	0	0	0	0	0	0	0	0	0	0	0	0	0	0	0	0	0	0	0	0	0	0	0	0	0	0	0	0	0	0	0	3.44828	0	0	0	0	0	0	0	0
Lepidoptera	Noctuidae	Noctua comes	0	0	0	0	0	0	0	0	0	0	0	0	0	0	0	0	0	0	0	0	0	0	0	0	0	0	0	0	0	0	0	4	0	0	0	0	0	0	0	0	4.54545	0	0	0	0	0	0
Lepidoptera	Noctuidae	Noctua fimbriata	0	0	0	0	0	0	0	0	0	0	0	0	0	0	0	0	0	0	0	0	0	0	0	0	0	0	0	0	0	0	0	0	0	2.85714	0	0	0	0	0	0	0	0	0	0	0	0	0
Lepidoptera	Noctuidae	Noctua pronuba	0	0	0	0	0	0	0	0	5.88235	0	0	0	0	0	0	0	0	0	0	3.44828	0	0	0	0	0	0	0	3.44828	2.77778	0	0	0	0	0	0	5.88235	0	0	0	0	0	0	0	0	0	0	0
Lepidoptera	Noctuidae	Noctua tirrenica	0	0	0	0	0	2.5	0	0	0	0	0	0	0	0	0	0	0	0	0	0	0	0	0	0	0	0	0	0	0	0	0	0	0	0	0	0	0	0	0	0	0	0	0	5	0	0	0
Lepidoptera	Noctuidae	Peridroma saucia	0	0	0	0	0	0	0	0	0	0	0	0	0	0	0	0	0	0	0	0	0	0	0	0	0	0	0	0	0	0	0	0	0	0	0	0	0	0	0	0	0	0	0	0	0	0	0
Lepidoptera	Noctuidae	Spodoptera	0	0	0	0	0	0	0	0	0	0	0	0	0	0	0	0	0	0	0	0	0	0	0	0	0	0	0	0	0	0	0	0	0	0	0	0	0	0	0	0	0	0	0	0	0	0	0
Lepidoptera	Noctuidae	Spodoptera littoralis	0	0	0	0	0	0	0	0	0	0	0	0	0	0	0	0	0	0	0	0	0	0	0	0	0	0	0	0	0	0	0	0	0	0	0	0	0	0	0	0	0	0	0	0	0	0	0
Lepidoptera	Nolidae	Earias insulana	0	0	0	0	0	0	0	0	0	0	0	0	0	0	0	0	0	0	0	0	0	0	0	0	0	0	0	0	0	0	0	0	0	0	0	0	0	0	0	0	0	0	0	0	0	0	0
Lepidoptera	Notodontidae	Phalera bucephala	0	0	0	0	0	0	0	0	0	0	0	0	0	0	0	0	0	0	0	0	0	0	0	0	0	0	0	0	0	0	0	0	0	0	0	0	0	0	0	0	0	0	0	0	0	0	0
Lepidoptera	Notodontidae	Thaumetopoea pinivora	0	0	0	0	0	0	0	0	0	0	0	0	0	0	0	0	0	0	0	0	0	0	0	0	0	0	0	0	0	0	0	0	0	0	0	0	0	0	0	0	0	0	0	0	0	0	0
Lepidoptera	Notodontidae	Thaumetopoea pityocampa	0	0	0	0	0	0	0	0	0	0	0	0	0	0	0	0	0	0	0	0	0	0	0	0	0	0	0	0	0	0	0	0	0	0	0	0	0	0	0	0	0	0	0	0	0	0	0
Lepidoptera	Nymphalidae	Vanessa atalanta	0	0	0	0	0	0	0	0	0	0	0	0	0	0	0	0	0	0	0	0	0	0	0	0	0	0	0	0	0	0	0	0	0	0	0	0	0	0	0	0	0	0	0	0	0	0	0
Lepidoptera	Nymphalidae	Vanessa cardui	0	0	0	0	0	0	0	0	0	0	0	0	0	0	0	3.7037	0	0	0	0	0	2.63158	0	0	0	0	0	0	0	0	0	0	0	0	0	0	0	0	0	0	0	0	0	0	0	0	0
Lepidoptera	Plutellidae	Plutella xylostella	0	0	0	0	0	0	0	0	0	0	0	3.44828	0	0	0	0	0	0	0	0	0	0	0	0	0	0	0	0	0	0	0	0	0	0	0	0	0	0	0	0	0	0	0	0	0	0	0
Lepidoptera	Praydidae	Prays fraxinella	0	4.34783	0	0	0	0	0	0	0	0	5.26316	0	0	0	0	0	0	0	0	3.44828	0	2.63158	0	0	0	0	0	0	0	0	0	0	0	0	0	5.88235	0	0	0	0	0	0	0	0	0	0	0
Lepidoptera	Praydidae	Prays oleae	0	0	0	0	0	0	0	0	0	0	0	0	0	0	0	0	0	0	0	0	0	0	0	0	0	0	0	0	0	0	0	0	0	0	0	0	0	0	0	0	0	0	0	0	0	0	0
Lepidoptera	Praydidae	Prays ruficeps	0	0	0	0	0	0	0	0	0	0	0	0	0	0	0	0	4.54545	0	0	0	0	0	0	0	0	0	0	0	0	0	0	0	0	0	0	0	0	0	0	0	0	0	0	0	0	0	0
Lepidoptera	Pyralidae	Dioryctria mendacella	0	0	0	0	0	0	0	0	0	0	0	0	0	0	0	0	0	0	0	0	0	0	2.5641	0	0	0	0	0	0	0	3.33333	0	0	0	0	0	0	0	0	0	0	0	0	0	0	0	0
Lepidoptera	Pyralidae	Euzophera pinguis	0	0	0	0	0	0	0	0	0	0	0	0	0	0	0	0	0	0	0	0	0	0	0	0	0	0	0	0	0	0	0	0	0	0	0	0	0	0	0	0	0	0	0	0	0	0	0
Lepidoptera	Tineidae	Opogona sacchari	0	0	0	5	0	0	0	3.84615	0	0	0	3.44828	0	0	0	0	0	0	4.16667	0	2.77778	2.63158	0	0	0	5	0	3.44828	2.77778	4	0	0	0	0	4.34783	0	0	0	0	0	0	0	0	0	3.125	0	0
Lepidoptera	Tortricidae	Aleimma loeflingiana	0	0	0	0	0	0	0	0	0	0	0	0	0	0	0	0	0	0	0	0	0	0	0	0	0	0	0	0	0	0	0	0	0	0	0	0	0	0	0	0	0	0	0	0	0	0	0
Lepidoptera	Tortricidae	Archips oporana	0	0	0	0	0	0	0	0	0	0	0	0	0	0	0	0	0	0	0	0	0	0	0	0	0	0	0	0	0	0	0	0	0	0	0	0	0	0	0	0	0	0	0	0	0	0	0
Lepidoptera	Tortricidae	Archips podana	0	0	0	0	0	0	0	0	0	0	0	0	0	0	0	0	0	0	0	0	0	0	0	0	0	0	0	0	0	0	0	0	0	0	0	0	0	0	0	0	0	0	0	0	0	0	0
Lepidoptera	Tortricidae	Archips rosana	0	0	0	0	0	0	0	0	0	0	0	0	0	0	0	0	0	0	0	0	0	0	0	0	0	0	0	0	0	0	0	0	0	0	0	0	0	0	0	0	0	0	0	0	0	0	0
Lepidoptera	Tortricidae	Cnephasia	0	0	0	0	0	0	0	0	0	0	0	0	0	0	0	0	0	0	0	0	0	0	0	0	0	0	0	0	0	0	0	0	0	0	0	0	0	0	0	0	0	0	0	0	0	0	0
Lepidoptera	Tortricidae	Cnephasia alticolana	0	0	0	0	0	0	0	0	0	0	0	0	0	0	0	0	0	0	0	0	2.77778	0	0	0	0	0	0	0	0	0	0	0	0	0	0	0	0	0	0	0	0	0	0	0	0	0	0
Lepidoptera	Tortricidae	Cnephasia communana	0	0	0	0	0	0	0	0	0	0	0	0	0	0	0	0	0	0	0	0	0	0	0	0	0	0	0	0	0	0	0	0	0	0	0	0	0	0	0	0	0	0	0	0	0	0	0
Lepidoptera	Tortricidae	Cnephasia cupressivorana	0	0	5	0	0	0	0	0	0	0	0	0	0	0	0	0	0	0	0	0	0	0	0	0	0	0	0	0	0	0	0	0	0	0	0	0	0	0	0	0	0	0	0	0	0	0	0
Lepidoptera	Tortricidae	Cnephasia incertana	0	0	0	0	0	0	0	0	0	0	0	0	0	0	0	0	0	0	0	0	0	0	0	0	0	0	0	0	0	0	0	0	0	0	0	0	0	0	0	4.16667	0	0	0	0	0	0	0
Lepidoptera	Tortricidae	Cnephasia longana	0	0	0	0	0	0	0	0	0	0	0	0	0	0	0	0	0	0	0	0	0	0	0	0	0	0	0	0	0	0	0	0	0	0	0	0	0	0	0	0	0	0	0	0	0	0	0
Lepidoptera	Tortricidae	Cnephasia stephensiana	0	0	0	0	0	0	0	0	0	0	0	0	0	0	0	0	0	0	0	0	0	0	0	0	0	0	0	0	0	0	0	0	0	0	0	0	0	0	0	0	0	0	0	0	0	0	0
Lepidoptera	Tortricidae	Cydia	0	0	0	0	0	0	0	0	0	0	0	0	0	0	0	0	0	0	0	0	0	2.63158	2.5641	2.63158	0	0	0	0	2.77778	4	3.33333	4	0	0	0	0	2.77778	3.22581	3.44828	4.16667	0	0	0	0	3.125	0	0
Lepidoptera	Tortricidae	Cydia amplana	0	0	0	0	0	0	0	0	0	0	5.26316	0	0	0	0	0	0	0	0	0	0	0	0	0	0	0	0	0	0	0	0	0	0	0	0	0	0	0	0	0	0	0	0	0	0	0	0
Lepidoptera	Tortricidae	Cydia fagiglandana	0	0	0	5	0	0	0	0	0	0	0	0	0	0	0	0	0	0	0	0	2.77778	0	0	0	0	0	0	3.44828	0	0	0	0	0	0	0	0	0	0	0	0	0	0	0	5	0	0	3.33333
Lepidoptera	Tortricidae	Cydia inquinatana	0	0	0	0	0	0	0	0	0	0	0	0	0	0	0	0	0	0	0	0	0	0	0	0	0	0	0	0	0	0	0	0	0	0	0	0	0	0	0	0	0	0	0	0	0	0	0
Lepidoptera	Tortricidae	Cydia pomonella	0	0	0	0	0	0	0	0	0	0	0	0	0	0	0	0	0	0	0	0	0	0	0	0	0	0	0	0	0	0	0	0	0	0	0	0	0	0	0	0	0	0	0	0	0	0	0
Lepidoptera	Tortricidae	Cydia succedana	0	0	0	0	0	0	0	0	0	0	0	0	0	0	0	0	0	0	0	0	0	0	0	0	0	0	0	0	0	0	0	0	0	0	0	0	0	0	0	0	0	0	0	0	0	0	0
Lepidoptera	Tortricidae	Pammene argyrana	0	0	0	0	0	0	0	0	0	0	0	0	0	0	0	0	0	0	0	0	0	0	0	0	0	0	0	0	0	0	0	0	0	0	0	0	0	0	0	0	0	0	0	0	0	0	0
Lepidoptera	Tortricidae	Pammene aurita	0	0	0	0	0	2.5	0	3.84615	0	0	0	0	0	0	0	3.7037	0	0	0	0	0	2.63158	0	0	0	0	0	0	0	0	0	0	0	0	0	0	0	0	0	0	0	0	0	0	0	2.94118	3.33333
Lepidoptera	Tortricidae	Pammene fasciana	0	0	0	0	0	0	0	0	0	0	0	0	0	0	0	0	0	0	0	0	0	0	0	0	0	0	0	0	0	0	0	0	0	0	0	0	0	0	0	0	0	0	0	0	0	0	0
Lepidoptera	Tortricidae	Pammene germmana	0	0	0	0	0	0	0	0	0	0	0	0	0	0	0	0	0	0	0	0	0	0	0	0	12.5	0	0	0	0	0	0	0	0	0	0	0	0	0	0	0	0	0	0	0	0	0	0
Lepidoptera	Tortricidae	Pandemis cinnamomeana	0	0	5	0	0	0	0	0	0	0	0	0	0	0	0	0	0	0	0	0	0	0	0	0	0	0	0	0	0	0	0	0	0	0	0	0	0	0	0	0	0	0	0	0	3.125	2.94118	0
Lepidoptera	Tortricidae	Pandemis corylana	0	0	0	0	0	0	0	0	0	0	0	0	0	0	0	0	0	0	0	0	0	0	0	0	0	0	0	0	0	0	0	0	0	0	0	0	0	0	0	0	0	0	0	0	0	0	0
Lepidoptera	Tortricidae	Pandemis heparana	0	0	0	0	0	0	0	0	0	0	0	0	0	0	0	0	0	0	0	0	0	2.63158	0	0	0	0	0	0	0	0	0	0	0	0	0	0	0	0	0	0	0	0	0	0	0	0	0
Lepidoptera	Tortricidae	Rhyacionia buoliana	0	0	0	0	0	0	0	0	0	0	0	0	0	0	0	0	0	0	0	0	0	0	0	0	0	0	0	0	0	0	0	0	0	0	0	0	0	0	0	0	0	0	0	0	0	0	0
Lepidoptera	Tortricidae	Sparganothis pilleriana	0	0	0	0	0	0	0	0	0	0	0	0	0	0	0	0	0	0	0	0	0	0	0	0	0	0	0	0	0	0	0	0	0	0	0	0	0	0	0	0	0	0	0	0	0	0	0
Lepidoptera	Tortricidae	Tortrix viridana	0	0	0	0	0	0	0	0	0	0	0	0	0	0	0	0	0	0	0	0	0	0	0	0	0	0	0	0	0	0	0	0	0	0	0	0	0	0	0	0	0	0	0	0	0	0	0
[truncated: 359 more columns]

## Sheet: R.fer
		Month	5	5	5	5	5	5	5	6	6	6	6	6	6	6	6	6	6	6	6	6	6	7	7	7	7	7	7	7	7	7	7	7	7	7	7	7	8	8	8	8	8	8	8	8	8	8	9
		Colony	KA	KA	KA	KA	KA	KA	KA	KA	KA	KA	KA	KA	KA	KA	KA	KA	KA	KA	KA	KA	KA	KA	KA	KA	KA	KA	KA	KA	KA	KA	KA	KA	KA	KA	KA	KA	KA	KA	KA	KA	KA	KA	KA	KA	KA	KA	KA
Order	Family	Species	Rf071	Rf075	Rf079	Rf083	Rf084	Rf092	Rf093	Rf095	Rf096	Rf097	Rf099	Rf100	Rf101	Rf102	Rf103	Rf105	Rf108	Rf110	Rf111	Rf113	Rf115	Rf119	Rf123	Rf124	Rf125	Rf126	Rf127	Rf129	Rf133	Rf134	Rf136	Rf137	Rf138	Rf139	Rf140	Rf141	Rf143	Rf146	Rf147	Rf148	Rf149	Rf156	Rf159	Rf160	Rf163	Rf164	Rf167
Lepidoptera	Zygaenidae	Aglaope infausta	0	0	0	0	0	0	0	0	0	0	0	0	0	0	0	0	0	0	0	0	0	0	0	0	0	0	0	0	0	0	0	0	0	0	0	0	0	0	0	0	0	0	0	0	0	0	0
Lepidoptera	Noctuidae	Agrotis bigramma	0	0	0	0	0	0	0	0	2.94118	0	0	0	0	0	0	3.57143	0	0	0	0	0	0	3.0303	0	0	0	0	0	0	0	0	4.16667	0	0	0	0	0	0	0	3.57143	0	0	0	0	0	0	0
Lepidoptera	Noctuidae	Agrotis exclamationis	2.7027	0	0	0	0	0	0	0	0	1.92308	0	0	0	3.125	3.125	0	0	0	0	0	0	0	0	0	0	0	0	0	0	0	0	0	0	0	0	0	0	0	0	0	0	0	0	0	4.54545	0	3.57143
Lepidoptera	Noctuidae	Agrotis ipsilon	0	0	0	0	0	0	2.63158	0	0	0	2.7027	0	0	0	0	0	0	0	0	0	0	0	0	0	0	0	0	0	0	0	0	0	0	0	0	0	0	0	0	0	0	0	4.54545	0	0	0	0
Lepidoptera	Noctuidae	Agrotis puta	0	0	0	0	0	0	2.63158	0	0	0	0	0	0	0	0	0	0	0	0	0	0	0	0	0	3.7037	0	0	0	0	0	0	0	0	0	0	3.0303	0	0	0	0	0	0	0	0	0	0	0
Lepidoptera	Noctuidae	Agrotis segetum	0	0	0	0	0	0	0	3.84615	2.94118	0	2.7027	0	3.7037	0	0	0	0	2.77778	0	3.22581	2.5641	4	3.0303	0	0	0	0	0	0	0	0	0	0	0	0	3.0303	0	0	0	0	0	0	0	3.57143	0	0	0
Lepidoptera	Tortricidae	Aleimma loeflingiana	0	0	2.77778	0	0	0	0	0	0	0	0	0	0	0	0	0	0	0	0	0	0	0	0	0	0	0	0	0	0	0	0	0	0	0	0	3.0303	0	0	0	0	0	0	0	0	0	0	0
Hemiptera	Aphididae	Aphis	0	0	0	0	0	0	0	0	0	0	0	0	0	0	0	0	0	0	0	0	0	0	0	0	0	0	0	0	0	0	0	0	0	0	0	0	0	0	0	0	0	0	0	0	0	0	0
Lepidoptera	Tortricidae	Archips xylosteana	0	0	0	0	0	0	0	0	0	0	0	0	0	0	0	0	2.7027	0	0	0	0	0	3.0303	0	0	0	0	0	0	0	0	0	0	0	0	0	0	0	0	0	0	0	0	3.57143	0	0	0
Lepidoptera	Noctuidae	Autographa gamma	0	0	0	0	0	3.0303	2.63158	0	0	1.92308	2.7027	0	0	0	0	0	0	0	0	0	0	0	0	0	0	6.66667	0	0	0	0	5	0	0	0	0	3.0303	0	0	0	0	0	0	0	0	0	0	0
Lepidoptera	Erebidae	Catocala nymphagoga	0	0	0	0	0	0	0	0	0	0	0	0	0	0	0	0	0	0	0	0	0	0	0	0	0	0	0	0	0	0	0	0	0	0	0	0	0	0	0	0	0	0	0	0	0	0	0
Diptera	Chironomidae	Chironomus	0	0	0	0	0	0	0	3.84615	0	0	0	0	0	0	0	0	0	0	0	0	0	0	0	0	0	0	0	0	0	0	0	4.16667	0	0	0	0	0	0	0	0	0	0	0	0	0	0	0
Diptera	Chironomidae	Chironomus aprilinus	0	0	0	0	0	0	0	0	0	0	0	0	0	3.125	0	0	0	0	0	0	0	0	0	0	0	0	0	0	0	0	0	0	0	0	0	0	0	0	0	0	0	0	0	0	0	0	0
Diptera	Chironomidae	Chironomus piger	0	0	0	0	0	0	0	0	0	0	2.7027	0	0	0	0	0	0	0	0	0	0	0	0	0	0	0	0	0	0	0	0	0	0	0	0	0	0	0	0	0	0	0	0	0	0	0	0
Diptera	Chironomidae	Chironomus riparius	0	0	0	0	0	0	0	0	0	0	0	0	0	0	0	0	0	0	0	0	0	0	0	0	0	0	0	0	0	0	0	0	0	0	0	0	0	0	0	0	0	0	0	0	0	0	0
Lepidoptera	Cossidae	Cossus cossus	0	0	0	0	0	0	0	0	0	0	0	0	0	0	0	0	0	0	0	0	0	0	0	0	0	0	0	0	3.44828	0	5	0	0	0	0	0	0	0	0	0	0	0	0	0	0	0	0
Diptera	Chironomidae	Cricotopus	0	0	0	0	0	0	0	0	0	0	0	0	0	0	0	0	0	0	0	0	0	0	0	0	0	0	0	0	0	0	0	0	0	0	0	0	0	0	0	0	0	0	0	0	0	0	0
Diptera	Chironomidae	Cricotopus annulator	0	0	0	0	0	0	0	0	0	0	0	0	0	0	0	0	0	0	0	0	0	0	0	0	0	0	0	0	0	0	0	0	0	0	0	0	0	0	0	0	0	0	0	0	0	0	0
Diptera	Chironomidae	Cricotopus bicinctus	0	0	0	0	0	0	0	0	0	0	0	0	0	0	0	0	0	0	0	0	0	0	0	0	0	0	0	0	0	0	0	0	0	0	0	0	0	0	0	0	0	0	0	0	0	0	0
Diptera	Chironomidae	Cricotopus trifascia	0	0	0	0	0	0	0	0	0	0	0	0	0	0	0	0	0	0	0	0	0	0	0	0	0	0	0	0	0	0	0	0	0	0	0	0	0	0	0	0	0	0	0	0	0	0	0
Coleoptera	Curculionidae	Curculio elephas	0	0	2.77778	0	0	3.0303	0	0	0	0	0	0	3.7037	0	0	0	0	0	0	0	2.5641	0	0	0	0	0	0	4	0	0	0	0	0	0	0	0	0	0	0	0	0	4	0	0	0	0	0
Coleoptera	Curculionidae	Curculio glandium	2.7027	3.44828	2.77778	0	0	3.0303	0	0	2.94118	0	2.7027	0	0	3.125	0	0	0	0	0	0	0	0	0	3.7037	0	0	0	0	0	3.22581	0	0	0	0	0	0	0	0	2.5641	0	0	0	0	0	4.54545	0	3.57143
Lepidoptera	Tortricidae	Cydia	0	0	0	0	3.33333	0	2.63158	0	0	0	0	0	3.7037	0	3.125	0	0	0	0	0	0	0	0	0	0	0	0	0	3.44828	3.22581	0	0	0	0	5.88235	0	0	0	2.5641	0	0	0	0	0	0	0	0
Lepidoptera	Tortricidae	Cydia fagiglandana	0	0	0	0	0	0	0	0	0	0	0	0	0	0	0	0	2.7027	0	0	0	0	0	3.0303	0	0	0	0	0	0	0	0	0	0	0	0	0	0	0	0	0	0	0	0	0	0	0	0
Lepidoptera	Tortricidae	Cydia pomonella	0	0	0	0	0	0	0	0	0	0	0	0	0	0	0	0	0	0	0	0	0	0	0	0	0	0	0	0	0	0	0	0	0	0	0	0	0	0	0	0	0	0	0	0	0	0	0
Lepidoptera	Pyralidae	Dioryctria mendacella	0	0	0	0	0	0	0	0	0	0	0	0	0	0	0	0	0	0	0	0	0	0	0	0	0	0	0	0	0	0	0	0	0	0	0	0	0	0	0	0	0	0	0	0	0	0	0
Diptera	Drosophilidae	Drosophila	0	0	0	0	0	0	0	0	0	0	0	0	0	0	0	0	0	0	0	0	0	0	0	0	0	0	0	0	0	0	0	0	0	0	0	0	0	0	0	0	0	0	0	3.57143	0	0	0
Hemiptera	Pentatomidae	Eurydema ornata	0	0	0	0	0	0	0	0	0	0	2.7027	0	0	0	0	0	0	0	0	0	0	0	0	0	0	0	0	0	0	0	0	0	0	0	0	0	0	0	0	0	0	0	0	0	0	0	0
Lepidoptera	Noctuidae	Helicoverpa armigera	0	0	0	0	0	0	0	0	0	0	0	0	0	0	0	0	0	0	0	0	0	0	0	0	0	0	0	0	0	0	0	0	0	0	0	0	0	0	0	0	0	0	0	0	0	0	0
Lepidoptera	Erebidae	Lymantria dispar	0	0	0	0	0	0	0	0	0	0	0	0	0	0	0	0	0	0	0	0	0	0	0	0	0	0	0	0	0	0	0	0	0	0	0	0	0	0	0	0	0	0	0	0	0	0	0
Lepidoptera	Lasiocampidae	Malacosoma neustria	0	0	0	0	0	0	2.63158	0	0	0	0	0	0	0	0	0	0	2.77778	0	0	2.5641	0	0	0	0	6.66667	0	0	0	0	0	0	0	0	5.88235	3.0303	0	4	0	3.57143	3.7037	4	0	3.57143	0	0	0
Coleoptera	Scarabaeidae	Melolontha melolontha	2.7027	0	0	0	0	0	0	0	0	0	0	0	0	0	0	0	0	0	0	0	0	0	0	0	0	0	0	0	0	0	0	0	0	0	0	0	0	0	0	0	0	0	0	0	0	0	0
Lepidoptera	Noctuidae	Mythimna unipuncta	2.7027	0	0	0	0	3.0303	0	0	0	1.92308	0	0	0	0	0	0	0	0	0	0	2.5641	0	0	0	0	6.66667	6.25	0	0	0	0	0	0	0	0	0	0	0	0	0	0	0	0	0	0	0	0
Lepidoptera	Noctuidae	Noctua pronuba	0	0	0	0	0	0	0	0	0	0	0	0	0	0	0	0	0	0	0	0	0	0	0	3.7037	3.7037	0	0	0	0	3.22581	0	0	0	2.94118	0	3.0303	0	0	0	0	0	0	0	0	0	0	0
Lepidoptera	Tineidae	Opogona sacchari	2.7027	3.44828	2.77778	5	3.33333	3.0303	2.63158	3.84615	2.94118	1.92308	2.7027	3.84615	3.7037	3.125	3.125	3.57143	2.7027	0	4.7619	3.22581	2.5641	4	3.0303	0	3.7037	0	6.25	4	3.44828	3.22581	5	4.16667	4.34783	2.94118	0	0	0	4	2.5641	3.57143	3.7037	0	0	0	0	0	0
Lepidoptera	Noctuidae	Orthosia cerasi	0	0	0	0	0	0	0	0	0	0	0	0	0	3.125	0	0	0	0	0	0	0	0	0	0	0	0	0	0	0	0	0	0	0	0	0	0	0	0	0	0	0	0	0	0	0	0	0
Lepidoptera	Tortricidae	Pandemis heparana	0	0	0	0	0	0	0	0	0	1.92308	0	0	0	3.125	0	0	0	2.77778	0	0	0	0	0	0	0	0	0	0	0	0	0	0	0	0	0	0	0	0	0	0	0	0	0	0	4.54545	0	0
Lepidoptera	Gelechiidae	Pectinophora gossypiella	0	0	0	0	0	0	0	0	0	0	0	0	0	0	0	0	0	0	0	0	0	0	3.0303	0	0	0	0	0	0	0	0	0	0	0	0	0	0	0	0	0	0	0	0	0	0	0	0
Lepidoptera	Noctuidae	Peridroma saucia	0	0	0	0	0	0	0	0	0	1.92308	2.7027	0	0	0	0	3.57143	0	2.77778	4.7619	3.22581	0	0	0	0	0	0	6.25	0	0	0	0	0	0	0	0	0	0	0	0	0	0	0	0	0	0	0	0
Lepidoptera	Plutellidae	Plutella xylostella	0	0	0	0	0	0	0	0	0	0	0	0	0	0	0	0	0	0	0	0	0	0	0	0	0	0	0	0	0	0	0	0	0	0	0	0	0	0	0	0	0	0	0	0	0	0	0
Lepidoptera	Praydidae	Prays oleae	0	0	0	0	0	0	0	0	0	0	0	0	0	0	0	0	0	0	0	0	0	0	0	0	0	0	0	0	0	0	0	0	0	0	0	0	0	0	0	0	0	0	0	0	0	0	0
Lepidoptera	Tortricidae	Rhyacionia buoliana	0	0	0	0	0	0	0	0	0	0	0	0	0	0	0	0	0	0	0	0	0	0	0	0	0	0	0	0	0	0	0	0	0	0	0	0	0	0	0	0	0	0	0	0	0	0	0
Lepidoptera	Noctuidae	Spodoptera exigua	0	0	0	0	0	0	0	0	0	0	0	0	0	0	0	0	0	0	0	0	0	0	0	0	0	0	0	0	0	0	0	0	0	0	0	0	0	0	0	0	0	0	0	0	0	0	0
Lepidoptera	Notodontidae	Thaumetopoea	0	0	0	0	0	0	0	0	0	0	0	0	0	0	0	0	0	0	0	0	0	0	0	0	0	0	0	0	0	0	0	0	0	0	0	0	0	0	0	0	0	4	0	0	0	0	0
Lepidoptera	Notodontidae	Thaumetopoea pityocampa	0	0	0	0	0	0	0	3.84615	0	0	0	0	0	3.125	0	0	0	0	0	3.22581	0	0	0	0	0	0	0	0	3.44828	3.22581	0	0	4.34783	2.94118	5.88235	0	5.26316	4	2.5641	0	3.7037	4	0	0	0	0	0
Lepidoptera	Tortricidae	Tortrix viridana	0	0	0	0	0	0	0	0	0	0	0	0	0	0	0	0	0	0	0	0	0	0	0	0	0	0	0	0	0	0	0	0	0	0	0	0	0	0	0	0	0	0	0	0	0	0	0
Lepidoptera	Gelechiidae	Tuta absoluta	0	0	0	0	0	0	0	0	0	0	0	0	0	0	0	0	0	0	0	0	0	0	0	0	0	0	0	0	0	0	0	0	0	0	0	0	0	4	0	0	0	0	0	0	0	0	0
Lepidoptera	Nymphalidae	Vanessa cardui	0	0	0	0	0	0	0	0	0	0	0	0	0	0	0	0	0	0	0	0	0	0	0	0	0	0	0	0	0	0	0	0	0	0	0	0	0	0	0	0	0	0	0	0	0	0	0
Coleoptera	Cerambycidae	Vesperus xatarti	0	0	0	0	0	0	0	0	0	0	0	0	0	0	0	0	0	0	0	0	0	0	0	0	0	0	0	0	0	0	0	0	0	0	0	0	0	0	0	0	0	0	0	0	0	0	0
Lepidoptera	Cossidae	Zeuzera pyrina	0	0	0	0	0	0	0	0	0	0	0	0	0	0	0	0	0	0	0	0	0	0	0	0	0	0	0	0	0	0	0	0	0	0	0	0	0	0	0	0	0	0	0	0	0	0	0
[truncated: 190 more columns]
